# Supplementary material for: Chemical Dissection of PM2.5 in Cigarette Smoke: Main and Sidestream Emission Factors and Compositions
Source: Toxics. 2025 Aug 23;13(9):711. doi: 10.3390/toxics13090711 (PMC12473782; doi:10.3390/toxics13090711)
Supplement: Supplementary file 1 [file toxics-13-00711-s001.zip]

Archive with 1 entries (1 files):
- toxics-3744784-supplementary.pdf
